# Supplementary material for: microRNA‐637 promotes apoptosis and suppresses proliferation and autophagy in multiple myeloma cell lines via NUPR1
Source: FEBS Open Bio. 2020 Dec 30;11(2):519–28. doi: 10.1002/2211-5463.13063 (PMC7876500; doi:10.1002/2211-5463.13063)
Supplement: Supplementary file 3 — Data S1. Patient clinical information. [file FEB4-11-519-s003.xlsx]

## Sheet: Sheet1
Name	191706	191726	100012	232412	031212	081725	242508	042523	020802	061008	031215	110325	250023	100004	250606	060023	041712	262020	080226	251212	110225	030808	100026	260203	242508	252610	250824	251925	240612	240012	260823	120026	170008	190812	250012	200012
Diagnose	MM	MM	MM	MM	MM	MM	MM	MM	MM	MM	MM	MM	MM	MM	MM	MM	MM	MM	MM	MM	MM	MM	MM	MM	MM	MM	MM	MM	MM	MM	MM	MM	MM	MM	MM	MM
Gender(F/M)	M	F	F	F	F	F	F	M	F	F	M	M	M	M	F	F	M	F	F	M	M	M	M	M	F	F	M	M	M	F	F	M	M	M	F	F
Age（＜/≥60）	73	71	53	49	76	60	63	54	62	45	63	74	65	49	54	61	74	48	55	58	74	72	60	50	63	75	54	50	46	63	72	53	51	47	63	72
classify cation	A-k	G λ	A λ	G-λ	G-k	G-k	Light chain type	A k	G-λ	Light chain type	G-k	A-λ	G-λ	A-κ	G-k	A-K	G-k	G-λ	G-λ	A k	Light chain type	A-λ	A-λ	Light chainλ	Light chainλ	G-λ	A k	Light chain type	G-k	Light chain type	G-λ	A k	Light chain type	G-k	Light chain type	G-λ
DS stage	III	III	III	III	III	III	III	III	II	II	III	III	III	III	III	I	I	III	III	III	III	II	III	II	III	III	III	III	III	III	III	III	III	III	III	III
R-ISS stage	III	III	III	III	III	III	III	III	II	III	I	III	III	III	III	II	II	III	III	III	III	II	III	III	III	III	III	III	III	III	III	III	III	III	III	III
Msmart
IMWG
SerumFLC ratio(＜/≥100)	24.23	10.4	0.04	18.2	89.42	26.2	0	583.33	0.2	1.23	386.67	0.05	0.01	2.57	23.31	2.16	43.62	2520	0.88	377.03	0.05	0.75	0.02	0.11	0	0.02	8.73	0.02	543.33	0	0.03	8.77	0.03	545.16	0	0.02
Extramedullary lesions	YES	YES			YES	YES	NO		YES			YES									YES				YES	YES		YES	YES	YES	YES		YES	YES	YES	YES
genetics change		YES	NO	YES			YES	YES		YES		YES		YES		NO			YES	YES			NO	YES	YES	YES	YES	YES	yes	YES	YES	YES	YES	yes	YES	YES
HGB(g/L) （＜/≥115）	80	80	65	61	55	107	118	76	118	89	66	90	120	116	80	116	107	86	95	62	90	97	140	123	91	75	94	116	66	92	72	93	106	64	89	68
Serum creatinine（umol/L）（＜/≥177）	92	70	60	114	86	62	72	156	61	104	88	93	77	97	124	42	84	580	63	220	93	58	76	80	69	268	82	740	180	66	258	81	740	167	66	259
LDH（U/L) （＜/≥248）	327	199	321	1252	256	455	178	525	137	151	169	189	164	1571	283	184	129	422	140	83	189	179	339	304	320	386	84	504	675	320	387	83	504	675	317	377
β2-MG（mg/L)（＜/≥5.5）	4.74	8,27	6.18	6.12	9.31	3.67	4.26	7.85	3.59	7.53	3.1	3.57	5.5636	3.08	5.62	3.4	9.89	36.1	5.22	8.52	3.57	5.28	31.14	3.63	5.4	14	30.4	3.34	12	5.4	12	29.7	3.34	11	5.9	15
Albumin（g/L)（＜/≥35）	37	28	33	34	25	38	39	30	36	37	32	29	38	35	28	39	33	40	28	26	29	30	44	48	46	27	36	48	31	46	25	35	47	30	43	27
low FISH t(11；14)（6；14）
middle t(4；14) del(13) hypodiploid Plasma cell marker index ≥3%				13			13q14	13		13		13							13	13	13				13		13	NO	13			13		13
high del(17p)， t(14;16)， t(14;20) GEP:At high risk of logo														GEP											GEP
NUPR1	5.93463	9.90462	9.89463	4.83463	10.9046	7.83063	9.78063	5.73462	7.17456	9.13463	9.11123	10.0086	7.13463	8.10362	6.93463	9.93463	7.89463	8.83463	10.8306	7.70568	9.16463	7.13463	9.10362	7.93463	9.90462	6.86463	9.86463	7.83063	9.10362	7.93463	9.90462	6.86463	9.86463	7.83063	6.83463	3.78063
miR-637	0.350693	0.270679	0.280679	0.29968	0.501675	0.313176	0.341275	0.310675	0.307375	0.31568	0.320295	0.330675	0.353072	0.36538	0.39068	0.40063	0.41268	0.401177	0.61068	0.41118	0.420665	0.47568	0.501011	0.34568	0.10568	0.47568	0.576706	0.211112	0.310673	0.23128	0.21768	0.22257	0.21093	0.319151	0.230678	0.23868
	miR-637		miR-637
miR-637 NC	total		Female	Male	<50	≥50	IgG	IgA	Light chain type	RISS I	RISS II	RISS III	DS I	DS II	DS III
1.0083	0.350693		0.270679	0.350693	0.29968	0.350693	0.270679	0.36538	0.420665	0.320295	0.61068	0.350693	0.40063	0.39068	0.350693
1.08	0.270679		0.280679	0.310675	0.31568	0.270679	0.29968	0.330675	0.34568		0.40063	0.270679	0.41268	0.61068	0.270679
1.00005	0.280679		0.29968	0.320295	0.36538	0.280679	0.501675	0.310675	0.10568		0.41268	0.280679		0.47568	0.280679
0.605677	0.29968		0.501675	0.330675	0.310673	0.501675	0.313176	0.280679	0.211112		0.47568	0.29968		0.501675	0.29968
0.90568	0.501675		0.313176	0.353072	0.401177	0.313176	0.41268	0.350693	0.23128			0.501675			0.501675
0.805676	0.313176		0.341275	0.36538	0.319151	0.341275	0.39068	0.22257	0.21093			0.313176			0.313176
0.705676	0.341275		0.307375	0.41268		0.310675	0.353072	0.576706	0.230678			0.341275			0.341275
0.83455	0.310675		0.31568	0.41118		0.307375	0.320295	0.501011	0.310675			0.310675			0.310675
0.734623	0.307375		0.39068	0.420665		0.320295	0.307375	0.47568	0.31568			0.31568			0.320295
0.834628	0.31568		0.40063	0.47568		0.330675	0.401177	0.41118				0.330675			0.330675
1.17455	0.320295		0.401177	0.501011		0.353072	0.61068	0.40063				0.353072			0.353072
0.934628	0.330675		0.61068	0.34568		0.39068	0.47568					0.36538			0.36538
0.894627	0.353072		0.10568	0.576706		0.40063	0.310673					0.39068			0.31568
0.864628	0.36538		0.47568	0.211112		0.41268	0.21768					0.401177			0.401177
1.30362	0.39068		0.23128	0.310673		0.61068	0.319151					0.307375			0.307375
0.904621	0.40063		0.21768	0.22257		0.41118	0.23868					0.41118			0.41118
0.830627	0.41268		0.230678	0.21093		0.420665						0.420665			0.420665
1.03463	0.401177		0.23868	0.319151		0.47568						0.501011			0.47568
0.780629	0.61068					0.501011						0.34568			0.501011
0.834628	0.41118					0.34568						0.10568			0.10568
0.934627	0.420665					0.10568						0.47568			0.576706
	0.47568					0.21093						0.576706			0.211112
	0.501011					0.576706						0.211112			0.310673
	0.34568					0.211112						0.310673			0.23128
	0.10568					0.23128						0.23128			0.21768
	0.47568					0.21768						0.21768			0.22257
	0.576706					0.22257						0.22257			0.21093
	0.211112					0.47568						0.21093			0.319151
	0.310673					0.230678						0.319151			0.230678
	0.23128					0.23868						0.230678			0.23868
	0.21768											0.23868
	0.22257
	0.21093
	0.319151		n=18	n=18	n=6	n=30	n=16	n=11	n=9	n=1	n=4	n=31	n=2	n=4	n=30
	0.230678		0.3296 ± 0.1193	0.3583 ± 0.09758	0.3353±0.03941	0.3457±0.1179	0.3537 ± 0.1019	0.3814 ± 0.09894	0.2647 ± 0.09282		0.4749 ± 0.09631	0.3278 ± 0.101		0.4947 ± 0.0907	0.3249 ± 0.102
	0.23868		p=0.4358		P=0.8340		P=0.0318				p=0.0095			P=0.0035
